# Supplementary material for: Structural and Magnetic Phase Transitions in BiFe1 − xMnxO3 Solid Solution Driven by Temperature
Source: Nanomaterials (Basel). 2022 May 5;12(9):1565. doi: 10.3390/nano12091565 (PMC9103236; doi:10.3390/nano12091565)
Supplement: Supplementary file 1 [file nanomaterials-12-01565-s001.zip]

Archive with 1 entries (1 files):
- nanomaterials-1680008-supplementary.pdf
